# Supplementary material for: Leveraging training expertise to build capacity in computational personalised medicine
Source: Bioinform Adv. 2026 Apr 25;6(1):vbag070. doi: 10.1093/bioadv/vbag070 (PMC13110006; doi:10.1093/bioadv/vbag070)
Supplement: vbag070_Supplementary_Data [file vbag070_supplementary_data.zip]

Archive with 3 entries (3 files):
- 15-Mar-2026_112447_Supplementary_table_competencies_PerMedCoE.docx
- 30-Mar-2026_102724_Supplementary_table_competencies_PerMedCoE.docx
- Supplementary_table_competencies_PerMedCoE.docx
